# Supplementary material for: Asymmetric hydrogenation of 1,1-diarylethylenes and benzophenones through a relay strategy
Source: Nat Commun. 2023 Apr 15;14:2170. doi: 10.1038/s41467-023-37882-2 (PMC10105712; doi:10.1038/s41467-023-37882-2)
Supplement: Supplementary file 4 — Supplementary Data 1 [file 41467_2023_37882_MOESM4_ESM.xlsx]

## Sheet: Sheet1
TS-1
Charge 0 Spin Multiplicity 1
Single point energy at PWPB95-D3(BJ)/def2-QZVPP/SMD(toluene) level: -2937.2607589439 Hartree
Thermal free energy correction at PBE0-D3(BJ)/def2SVP/SMD(toluene) level: 0.8468370000 Hartree
Atom	X	Y	Z
Ru	0.094215	-0.193216	1.17558
C	0.280596	-2.07755	0.6829
N	1.5048	-2.63854	0.808287
N	-0.564228	-3.0584	0.262675
C	1.58008	-3.97745	0.26584
H	2.14975	-4.65919	0.913461
H	2.06606	-3.96734	-0.726728
C	0.102545	-4.35572	0.184765
H	-0.190421	-4.99589	1.03423
H	-0.14711	-4.89668	-0.740247
C	2.6473	-1.78962	1.05916
C	-2.0085	-2.91621	0.277828
H	-2.19347	-2.09053	0.979758
C	-2.70119	-4.15328	0.843378
H	-2.54881	-5.03585	0.204363
H	-2.34067	-4.37953	1.85788
H	-3.78426	-3.9797	0.9031
C	2.14148	-0.551069	1.79528
C	3.06454	0.594745	1.87503
C	1.24163	-0.752487	2.90361
C	4.14862	0.752425	0.992623
C	2.90283	1.57133	2.89962
C	1.19597	0.215629	3.97915
H	0.963078	-1.77517	3.17493
C	4.9822	1.86279	1.04368
H	4.33025	-0.000492	0.227396
C	3.74185	2.70065	2.92194
C	1.93698	1.35003	3.95272
H	0.525764	0.016158	4.81981
C	4.7664	2.85971	1.99969
H	5.80131	1.95648	0.325923
H	3.58865	3.44839	3.70573
H	1.87261	2.08324	4.76183
H	5.41033	3.74187	2.03612
C	-2.59044	-2.5235	-1.06906
C	-3.82517	-1.79612	-1.12288
C	-1.93279	-2.81536	-2.24374
C	-4.54027	-1.39695	0.042474
C	-4.33616	-1.38856	-2.3979
C	-2.44945	-2.43232	-3.49999
H	-0.972767	-3.33222	-2.19805
C	-5.68612	-0.638684	-0.048903
H	-4.17677	-1.6762	1.03298
C	-5.5272	-0.618834	-2.45516
C	-3.62817	-1.73372	-3.57776
H	-1.89319	-2.67819	-4.40748
C	-6.18912	-0.246993	-1.30869
H	-6.2054	-0.336942	0.863888
H	-5.90431	-0.31572	-3.43558
H	-4.0282	-1.41705	-4.54426
H	-7.09931	0.354329	-1.36868
H	0.147966	2.11428	2.62985
H	0.07537	2.57311	1.0474
H	-2.21966	-0.391324	-0.177048
H	-1.17229	0.517566	-1.02357
C	-1.74658	1.90984	1.81222
C	-2.29036	1.56852	0.415932
C	3.73216	-2.52846	1.83049
H	3.33677	-2.91995	2.78053
H	4.15088	-3.36527	1.24986
H	4.55934	-1.84339	2.06352
H	3.05762	-1.47457	0.082567
N	-0.277493	1.8974	1.72702
N	-1.56049	0.372266	-0.068376
H	-2.15529	2.87753	2.14752
H	-3.3446	1.28281	0.559164
C	-2.30788	2.69583	-0.597979
C	-2.82701	2.43099	-1.87339
C	-1.91748	4.00375	-0.298819
C	-2.96776	3.44655	-2.81282
H	-3.13526	1.41422	-2.12968
C	-2.05908	5.02454	-1.23962
H	-1.5007	4.24847	0.680277
C	-2.59101	4.75238	-2.4963
H	-3.38077	3.21694	-3.79832
H	-1.74475	6.03924	-0.983884
H	-2.70527	5.5529	-3.23149
C	-2.15511	0.798452	2.74244
C	-1.43113	-0.402557	2.585
C	-3.22793	0.910065	3.62933
C	-1.83136	-1.48605	3.3833
C	-3.61025	-0.189896	4.39811
H	-3.76702	1.85865	3.72376
C	-2.90663	-1.38939	4.27047
H	-1.29217	-2.43766	3.31453
H	-4.44537	-0.109794	5.09879
H	-3.19535	-2.25581	4.87367
H	0.938452	0.300593	-0.257372
C	1.17226	2.22711	-1.74316
C	0.671982	3.0872	-2.72707
C	1.8948	2.76598	-0.67421
C	0.913802	4.45724	-2.65756
H	0.08733	2.66474	-3.54634
C	2.12186	4.13901	-0.596001
H	2.26885	2.10235	0.105453
C	1.63917	4.98811	-1.59224
H	0.521046	5.11566	-3.43606
H	2.68401	4.54133	0.250374
C	0.910868	0.75345	-1.9498
O	-0.197944	0.416038	-2.40137
C	2.08642	-0.148772	-2.212
C	1.81571	-1.48364	-2.53694
C	3.41097	0.295095	-2.23026
C	2.84135	-2.37076	-2.83005
H	0.772103	-1.80197	-2.55271
C	4.45367	-0.584494	-2.52011
H	3.64021	1.33988	-2.0154
C	4.16228	-1.91557	-2.80343
H	2.63279	-3.41136	-3.086
H	5.48908	-0.239178	-2.52773
H	1.82208	6.06423	-1.53363
Cl	5.45378	-3.02696	-3.13983
TS-2
Charge 0 Spin Multiplicity 1
Single point energy at PWPB95-D3(BJ)/def2-QZVPP/SMD(toluene) level: -2937.2600977736 Hartree
Thermal free energy correction at PBE0-D3(BJ)/def2SVP/SMD(toluene) level: 0.8457480000 Hartree
Atom	X	Y	Z
Ru	-0.10899	-0.948316	0.808165
C	-1.03934	-2.29701	-0.25873
N	-0.355154	-3.41617	-0.589583
N	-2.29657	-2.43725	-0.759635
C	-1.06167	-4.25865	-1.52974
H	-0.977315	-5.32627	-1.28071
H	-0.666123	-4.11507	-2.55189
C	-2.49174	-3.74214	-1.38536
H	-3.08912	-4.40193	-0.733143
H	-3.0147	-3.66654	-2.3504
C	1.07066	-3.46523	-0.356366
C	-3.39849	-1.57627	-0.37258
H	-3.06912	-1.12049	0.572194
C	-4.66819	-2.36927	-0.074853
H	-5.05438	-2.87491	-0.972468
H	-4.49115	-3.11958	0.71011
H	-5.45677	-1.69176	0.279922
C	1.37377	-2.52939	0.811316
C	2.78687	-2.16671	1.02122
C	0.536275	-2.62676	1.98163
C	3.75302	-2.27909	0.005177
C	3.22598	-1.71815	2.30038
C	1.0684	-2.26811	3.27958
H	-0.272311	-3.36385	1.98916
C	5.06989	-1.87846	0.196299
H	3.46128	-2.66063	-0.97195
C	4.55734	-1.29552	2.46918
C	2.32336	-1.77889	3.42854
H	0.417333	-2.38571	4.15022
C	5.47452	-1.3593	1.42953
H	5.78406	-1.96144	-0.627094
H	4.86919	-0.935385	3.45406
H	2.7012	-1.48839	4.41303
H	6.50501	-1.02875	1.58113
C	-3.66465	-0.455294	-1.36168
C	-4.27079	0.761613	-0.905594
C	-3.29381	-0.565627	-2.6836
C	-4.62349	0.987319	0.455732
C	-4.47187	1.8297	-1.83908
C	-3.51323	0.479613	-3.60631
H	-2.79077	-1.47474	-3.01733
C	-5.13863	2.19617	0.867512
H	-4.47128	0.202941	1.19925
C	-5.01781	3.05746	-1.38217
C	-4.09252	1.65375	-3.1948
H	-3.19843	0.354176	-4.64482
C	-5.34243	3.24227	-0.058715
H	-5.38655	2.34423	1.92131
H	-5.16513	3.86318	-2.10642
H	-4.25143	2.47568	-3.8975
H	-5.7519	4.19706	0.27948
H	1.28847	0.231429	2.82686
H	1.45634	1.22564	1.52141
H	-2.12781	0.648463	0.010883
H	-0.751834	1.1052	-0.717853
C	-0.397316	1.38105	2.45568
C	-1.0597	1.94204	1.18795
C	1.54517	-4.8893	-0.102057
H	1.01129	-5.33064	0.753733
H	1.39647	-5.53512	-0.981543
H	2.6195	-4.8907	0.130024
H	1.576	-3.07677	-1.25925
N	0.795964	0.633419	2.0273
N	-1.14951	0.836318	0.204158
H	-0.168619	2.20281	3.15396
H	-2.08663	2.21979	1.47379
C	-0.443421	3.20048	0.608215
C	-1.03506	3.7633	-0.531851
C	0.624851	3.87703	1.20403
C	-0.584506	4.97396	-1.047
H	-1.87001	3.24983	-1.01551
C	1.07868	5.09194	0.688766
H	1.11896	3.46881	2.08812
C	0.471157	5.64895	-0.432473
H	-1.0665	5.39696	-1.93206
H	1.92298	5.59649	1.16462
H	0.824436	6.60227	-0.833503
C	-1.35576	0.398807	3.0742
C	-1.45928	-0.834949	2.3978
C	-2.15397	0.713859	4.17591
C	-2.39963	-1.74871	2.90032
C	-3.08919	-0.210737	4.64211
H	-2.04528	1.68269	4.67484
C	-3.20884	-1.44416	3.99813
H	-2.50925	-2.72994	2.42448
H	-3.71427	0.025181	5.50724
H	-3.93553	-2.17807	4.3604
H	0.829929	-0.491089	-0.566368
C	2.11544	1.43118	-1.37201
C	2.17006	2.73244	-1.88218
C	3.00621	1.06587	-0.359622
C	3.0974	3.65125	-1.40211
H	1.46379	3.0245	-2.66124
C	3.92547	1.98029	0.147991
H	2.96452	0.057773	0.05171
C	3.96204	3.26967	-0.379866
H	3.13617	4.66585	-1.80055
H	4.60693	1.69207	0.950093
C	1.08582	0.514887	-1.99357
O	-0.020527	1.00246	-2.2772
C	1.56637	-0.678628	-2.77285
C	0.6042	-1.45341	-3.43348
C	2.91944	-0.985474	-2.9423
C	0.985341	-2.53401	-4.21911
H	-0.444049	-1.17512	-3.31187
C	3.3022	-2.07131	-3.73185
H	3.68191	-0.372409	-2.45919
C	2.33906	-2.85364	-4.36434
H	0.22699	-3.13096	-4.73305
H	4.3635	-2.30178	-3.85579
H	2.64024	-3.70286	-4.98289
Cl	5.08085	4.43091	0.270543
TS-3
Charge 0 Spin Multiplicity 1
Single point energy at PWPB95-D3(BJ)/def2-QZVPP/SMD(toluene) level: -4321.8350532438 Hartree
Thermal free energy correction at PBE0-D3(BJ)/def2SVP/SMD(toluene) level: 0.865249 Hartree
Atom	X	Y	z
Ru	-1.02927	-0.801234	1.08095
C	-1.64447	-2.16049	-0.189895
N	-0.976208	-3.33428	-0.220757
N	-2.67671	-2.26773	-1.07008
C	-1.4102	-4.21839	-1.28021
H	-1.50932	-5.25888	-0.939389
H	-0.689135	-4.20272	-2.11736
C	-2.75639	-3.6032	-1.6576
H	-3.59165	-4.17247	-1.21591
H	-2.91691	-3.5695	-2.74549
C	0.285418	-3.4498	0.473922
C	-3.77446	-1.31996	-1.12748
H	-3.74149	-0.80545	-0.15686
C	-5.13038	-2.01436	-1.22308
H	-5.24057	-2.56856	-2.16703
H	-5.28138	-2.70662	-0.381562
H	-5.93389	-1.2658	-1.1909
C	0.255098	-2.46694	1.64168
C	1.54093	-2.18671	2.3036
C	-0.928287	-2.44373	2.46337
C	2.77998	-2.4502	1.69041
C	1.56182	-1.68119	3.63574
C	-0.835257	-2.03487	3.84911
H	-1.74541	-3.13114	2.22579
C	3.98697	-2.13697	2.30521
H	2.80233	-2.89055	0.694764
C	2.79086	-1.3462	4.23299
C	0.331486	-1.60948	4.39192
H	-1.74639	-2.06005	4.4531
C	3.99579	-1.55527	3.57655
H	4.92638	-2.32953	1.78256
H	2.78327	-0.941607	5.24948
H	0.38026	-1.28044	5.43394
H	4.94128	-1.29378	4.05802
C	-3.61296	-0.276094	-2.21891
C	-4.20874	1.01797	-2.05794
C	-2.87511	-0.538058	-3.3528
C	-4.95434	1.38977	-0.902426
C	-4.00075	2.00907	-3.07175
C	-2.69295	0.431548	-4.36216
H	-2.39736	-1.51319	-3.45998
C	-5.45262	2.66516	-0.755581
H	-5.13152	0.665108	-0.105593
C	-4.5377	3.31047	-2.89153
C	-3.24207	1.68195	-4.22472
H	-2.09545	0.185292	-5.243
C	-5.24506	3.63714	-1.75859
H	-6.01171	2.92372	0.146935
H	-4.36904	4.05561	-3.67358
H	-3.09213	2.44618	-4.99147
H	-5.64462	4.64587	-1.63064
H	-0.348431	0.408772	3.42805
H	0.311881	1.34904	2.24709
H	-2.55127	0.841176	-0.422439
H	-0.985496	1.21505	-0.614513
C	-1.74103	1.60815	2.46678
C	-1.90949	2.13535	1.03244
C	0.545546	-4.88259	0.918954
H	-0.275772	-5.24838	1.55444
H	0.659706	-5.56332	0.06099
H	1.4745	-4.93218	1.50384
H	1.08572	-3.14359	-0.223327
N	-0.510946	0.800377	2.49854
N	-1.6992	0.996154	0.107077
H	-1.72788	2.44915	3.17912
H	-2.96253	2.44616	0.943991
C	-1.09648	3.35971	0.657799
C	-1.18679	3.84223	-0.655954
C	-0.344712	4.09105	1.582
C	-0.556455	5.02479	-1.02872
H	-1.76988	3.28929	-1.39654
C	0.28424	5.28055	1.21171
H	-0.247139	3.74596	2.61311
C	0.177433	5.7549	-0.092564
H	-0.646932	5.3834	-2.0571
H	0.863104	5.83701	1.95319
H	0.665697	6.68892	-0.381763
C	-2.89893	0.688677	2.7476
C	-2.82949	-0.565294	2.10643
C	-4.00587	1.07787	3.50496
C	-3.92934	-1.42084	2.27862
C	-5.0887	0.209674	3.6469
H	-4.02385	2.06031	3.98847
C	-5.04549	-1.04179	3.02861
H	-3.92114	-2.41398	1.81571
H	-5.95695	0.503236	4.24241
H	-5.8881	-1.73152	3.13808
H	0.359401	-0.435334	0.102685
Cr	4.15062	1.85262	-0.340692
C	2.00143	1.29006	-0.305798
C	2.13108	2.6641	-0.665558
C	2.62342	0.841545	0.873094
C	2.85594	3.55268	0.137123
H	1.66622	3.00304	-1.59037
C	3.34952	1.74037	1.69646
H	2.53997	-0.204376	1.16219
C	3.47541	3.08914	1.3279
H	2.97702	4.58931	-0.176351
H	3.84656	1.36007	2.58962
C	4.27355	1.50567	-2.12612
O	4.35569	1.30556	-3.25893
C	5.34437	0.524801	-0.012715
O	6.11908	-0.30839	0.194532
C	5.56502	2.97577	-0.515836
O	6.45769	3.70189	-0.614486
C	1.1304	0.446197	-1.21867
O	0.232742	1.06369	-1.81582
C	1.60357	-0.854743	-1.80061
C	0.755727	-1.46279	-2.73484
C	2.8347	-1.45236	-1.52288
C	1.10276	-2.65834	-3.34601
H	-0.186503	-0.965416	-2.96701
C	3.19746	-2.65596	-2.12486
H	3.53093	-0.971033	-0.839543
C	2.3205	-3.26029	-3.02054
H	0.443718	-3.12843	-4.07842
H	4.15949	-3.12006	-1.90061
H	4.07209	3.76998	1.93684
Cl	2.73752	-4.78132	-3.746
TS-4
Charge 0 ,Spin Multiplicity 1
Single point energy at PWPB95-D3(BJ)/def2-QZVPP/SMD(toluene) level: -4321.8384330360 Hartree
Thermal free energy correction at PBE0-D3(BJ)/def2SVP/SMD(toluene) level: 0.865130 Hartree
Atom	X	Y	Z
Ru	1.25701	0.851216	-1.05606
C	1.31722	-0.715201	-2.22338
N	0.590553	-0.675765	-3.36674
N	1.97162	-1.90794	-2.21282
C	0.544208	-1.9477	-4.0537
H	0.635782	-1.84008	-5.14396
H	-0.408377	-2.46987	-3.84335
C	1.74251	-2.66659	-3.43951
H	2.62201	-2.60974	-4.10339
H	1.54386	-3.73001	-3.23976
C	-0.373516	0.38468	-3.54871
C	3.05346	-2.2108	-1.29326
H	3.40693	-1.22675	-0.952519
C	4.22555	-2.89285	-1.99349
H	3.94861	-3.88304	-2.38491
H	4.60695	-2.27479	-2.81993
H	5.04758	-3.04497	-1.28101
C	0.105957	1.58281	-2.73315
C	-0.877499	2.6515	-2.4811
C	1.48799	1.97259	-2.87159
C	-2.26502	2.43479	-2.55934
C	-0.433565	3.97065	-2.17754
C	1.86866	3.35508	-2.67035
H	2.13055	1.39799	-3.54546
C	-3.18342	3.43285	-2.2562
H	-2.63791	1.45197	-2.84486
C	-1.37662	4.96279	-1.85189
C	0.971975	4.29525	-2.28441
H	2.91732	3.62513	-2.8224
C	-2.73962	4.70242	-1.87462
H	-4.25393	3.21791	-2.30954
H	-1.01456	5.96442	-1.60194
H	1.28044	5.33046	-2.11272
H	-3.4562	5.48738	-1.62111
C	2.60303	-2.99411	-0.071955
C	3.34153	-2.88281	1.15212
C	1.46785	-3.77381	-0.100927
C	4.4889	-2.05042	1.29095
C	2.87177	-3.58043	2.31204
C	1.01682	-4.47515	1.03774
H	0.886565	-3.82499	-1.0233
C	5.12881	-1.91472	2.5028
H	4.86868	-1.49111	0.434029
C	3.56433	-3.42805	3.54151
C	1.70473	-4.38188	2.22141
H	0.101023	-5.06726	0.979427
C	4.66685	-2.61213	3.64025
H	5.99878	-1.2583	2.58112
H	3.1939	-3.96685	4.41772
H	1.35231	-4.90404	3.11445
H	5.1827	-2.49711	4.59644
H	1.47158	3.42261	-0.183677
H	0.497947	2.66316	0.908054
H	2.34406	-0.824879	0.743839
H	0.811035	-0.513424	1.16649
C	2.51629	2.21127	1.13619
C	2.21338	0.888856	1.85652
C	-0.567544	0.720229	-5.02081
H	0.389398	1.00721	-5.483
H	-0.990055	-0.126336	-5.58448
H	-1.26231	1.56575	-5.12442
H	-1.33846	0.040595	-3.1328
N	1.3324	2.55146	0.331146
N	1.6856	-0.059805	0.845412
H	2.77778	2.98792	1.87409
H	3.18248	0.500007	2.20732
C	1.33811	0.976193	3.0914
C	1.08485	-0.203668	3.80546
C	0.846902	2.18065	3.60317
C	0.38257	-0.175772	5.00552
H	1.45673	-1.15694	3.42104
C	0.140434	2.21094	4.80628
H	1.01829	3.12057	3.07431
C	-0.086156	1.03536	5.51594
H	0.204237	-1.10736	5.54843
H	-0.243542	3.16236	5.1819
H	-0.636384	1.05998	6.45983
C	3.65537	1.96344	0.182721
C	3.3102	1.24136	-0.979447
C	4.97131	2.33662	0.464048
C	4.35882	0.928358	-1.85902
C	5.99308	1.99771	-0.423646
H	5.20169	2.89568	1.37712
C	5.68062	1.29159	-1.58719
H	4.14466	0.382791	-2.78521
H	7.02521	2.29025	-0.214172
H	6.47506	1.02697	-2.29197
H	-0.34123	0.457949	-0.561198
Cr	-3.97193	-2.23165	-0.440202
C	-2.27423	-0.84914	-0.589561
C	-1.95216	-2.07885	-1.21944
C	-3.46581	-0.187533	-0.968482
C	-2.76253	-2.60902	-2.23937
H	-1.06957	-2.60837	-0.859659
C	-4.29164	-0.70729	-1.99223
H	-3.76821	0.718797	-0.443626
C	-3.95095	-1.93081	-2.6031
H	-2.52161	-3.57182	-2.69137
H	-5.22221	-0.201761	-2.2519
C	-5.30057	-3.438	-0.739251
O	-6.14477	-4.19823	-0.943304
C	-4.9874	-1.50019	0.886157
O	-5.62861	-1.0326	1.72288
C	-3.26194	-3.36849	0.796801
O	-2.81641	-4.09668	1.57164
C	-1.4506	-0.443457	0.596206
O	-0.74313	-1.29287	1.14845
C	-1.90106	0.754669	1.38617
C	-1.96025	2.05946	0.88898
C	-2.31561	0.505129	2.69821
C	-2.41161	3.10467	1.68986
H	-1.63081	2.26101	-0.130949
C	-2.78917	1.53603	3.50242
H	-2.26169	-0.513347	3.08674
C	-2.82275	2.83162	2.99352
H	-2.44186	4.12496	1.3041
H	-3.1141	1.34144	4.52523
H	-4.62175	-2.37116	-3.34305
Cl	-3.35568	4.1346	4.01169
Ru-1
Charge 0, Spin Multiplicity 1
Single point energy at PWPB95-D3(BJ)/def2-QZVPP/SMD(toluene) level: -1901.1571612732 Hartree
Thermal free energy correction at PBE0-D3(BJ)/def2SVP/SMD(toluene) level: 0.675712 Hartree
Atom	X	Y	Z
Ru	0.899136	-0.369606	0.189764
C	0.412537	-2.05123	-0.667908
N	1.41039	-2.78534	-1.22142
N	-0.743236	-2.72733	-0.856317
C	0.901577	-3.86529	-2.04133
H	1.49897	-4.78346	-1.94941
H	0.887521	-3.57006	-3.10923
C	-0.509928	-4.02773	-1.47856
H	-0.5484	-4.83288	-0.723848
H	-1.25336	-4.25825	-2.25491
C	2.70079	-2.15092	-1.3984
C	-1.98946	-2.33677	-0.221746
H	-1.67759	-1.69232	0.609481
C	-2.72967	-3.5377	0.357202
H	-3.06058	-4.2336	-0.428711
H	-2.09476	-4.08199	1.07238
H	-3.6277	-3.20133	0.893274
C	2.83707	-1.09285	-0.301123
C	3.74266	0.043294	-0.519641
C	2.57689	-1.50683	1.05554
C	4.0399	0.538709	-1.8048
C	4.32225	0.709339	0.603072
C	3.25527	-0.848983	2.14241
H	2.25607	-2.53715	1.23414
C	4.83963	1.65887	-1.9892
H	3.61296	0.050103	-2.68285
C	5.13494	1.83833	0.390512
C	4.07277	0.21752	1.93769
H	3.09832	-1.22918	3.15617
C	5.39182	2.31784	-0.885219
H	5.03257	2.02533	-3.00075
H	5.56832	2.33921	1.26124
H	4.57212	0.712126	2.77538
H	6.02133	3.1999	-1.02595
C	-2.88594	-1.49654	-1.11031
C	-3.79638	-0.568607	-0.504719
C	-2.82599	-1.57993	-2.48502
C	-3.86994	-0.367543	0.901669
C	-4.63268	0.233843	-1.34527
C	-3.66027	-0.794712	-3.31145
H	-2.10081	-2.25225	-2.94765
C	-4.73028	0.559948	1.4439
H	-3.22311	-0.935418	1.57207
C	-5.51307	1.17646	-0.7529
C	-4.54983	0.090331	-2.75474
H	-3.5853	-0.890812	-4.39734
C	-5.56568	1.3371	0.61166
H	-4.75575	0.700026	2.5273
H	-6.14578	1.78189	-1.40745
H	-5.19379	0.707959	-3.38607
H	-6.24522	2.07016	1.05328
H	1.9493	1.43026	1.97656
H	1.60859	2.30247	0.621203
H	-1.41709	0.352419	-0.903412
C	-0.088034	1.76503	1.69365
C	-0.957851	1.85639	0.407764
C	3.84225	-3.15597	-1.37542
H	3.85453	-3.70859	-0.423775
H	3.77037	-3.88004	-2.20242
H	4.80169	-2.62846	-1.47821
H	2.70318	-1.65177	-2.38637
N	1.28273	1.53466	1.21043
N	-0.611764	0.715136	-0.403218
H	-0.189634	2.68995	2.28716
H	-2.01277	1.82197	0.735869
C	-0.740994	3.19951	-0.274655
C	0.190511	3.34749	-1.30715
C	-1.44286	4.32997	0.161358
C	0.430454	4.59829	-1.87636
H	0.712652	2.45724	-1.66839
C	-1.21131	5.57924	-0.410009
H	-2.18772	4.22362	0.95644
C	-0.26864	5.71867	-1.42982
H	1.16568	4.69561	-2.67976
H	-1.77341	6.44994	-0.061651
H	-0.086293	6.69798	-1.87976
C	-0.443686	0.540833	2.49623
C	0.011981	-0.68682	1.95592
C	-1.18907	0.581325	3.67447
C	-0.273783	-1.85785	2.67148
C	-1.48895	-0.601119	4.35395
H	-1.53383	1.54301	4.06827
C	-1.02164	-1.81722	3.85101
H	0.077218	-2.82384	2.29501
H	-2.07029	-0.572855	5.27902
H	-1.24118	-2.74657	4.38536
1a
Charge 0, Spin Multiplicity 1
Single point energy at PWPB95-D3(BJ)/def2-QZVPP/SMD(toluene) level: -1036.0917252673 Hartree
Thermal free energy correction at PBE0-D3(BJ)/def2SVP/SMD(toluene) level: 0.143625 Hartree
Atom	X	Y	Z
C	-2.12316	0.29551	0.022
C	-2.09962	-0.952584	0.658857
C	-3.31766	0.749228	-0.554206
C	-3.24971	-1.73799	0.704008
H	-1.18726	-1.30144	1.14705
C	-4.45831	-0.044608	-0.525884
H	-3.32923	1.7351	-1.02389
C	-4.42556	-1.29053	0.10366
H	-3.22781	-2.7037	1.21462
H	-5.38132	0.309694	-0.991158
C	0.439322	0.653319	0.001275
C	0.75968	-0.587447	-0.564436
C	1.46962	1.45147	0.516413
C	2.07788	-1.03171	-0.601948
H	-0.021313	-1.20868	-1.00698
C	2.78644	1.01307	0.503734
H	1.21628	2.42956	0.930564
C	3.08062	-0.231358	-0.057076
H	2.33165	-1.99191	-1.054
H	3.58789	1.62688	0.918423
H	-5.32399	-1.91227	0.13185
Cl	4.72122	-0.785954	-0.083814
O	-1.11103	2.4207	-0.012407
C	-0.945768	1.21569	0.003206
(R)-4a
Charge 0, Spin Multiplicity 1
Single point energy at PWPB95-D3(BJ)/def2-QZVPP/SMD(toluene) level: -1037.2873501461 Hartree
Thermal free energy correction at PBE0-D3(BJ)/def2SVP/SMD(toluene) level: 0.164886 Hatree
Atom	X	Y	Z
C	2.06417	0.280816	0.283568
C	3.07092	0.607813	-0.626589
C	2.04555	-1.00086	0.84587
C	4.04171	-0.333622	-0.971881
H	3.08631	1.60822	-1.06045
C	3.01607	-1.93782	0.503884
H	1.25727	-1.27178	1.55381
C	4.01893	-1.60724	-0.409063
H	4.82351	-0.065302	-1.68733
H	2.98811	-2.93506	0.950376
C	-0.391729	0.767965	0.403798
C	-0.85835	0.680254	-0.912628
C	-1.22728	0.360635	1.4447
C	-2.12966	0.190414	-1.18738
H	-0.21161	1.00473	-1.73143
C	-2.50336	-0.138901	1.18729
H	-0.880296	0.436536	2.47923
C	-2.94414	-0.220363	-0.130711
H	-2.49381	0.120349	-2.21395
H	-3.15612	-0.457099	2.00203
H	4.77984	-2.34339	-0.680076
Cl	-4.5325	-0.836129	-0.466176
C	1.0047	1.29545	0.671883
H	1.09455	1.46247	1.7643
O	1.24758	2.48554	-0.031316
H	0.538975	3.10291	0.182598
(S)-4a
Charge 0, Spin Multiplicity 1
Single point energy at PWPB95-D3(BJ)/def2-QZVPP/SMD(toluene) level: -1037.2876827976 Hartree
Thermal free energy correction at PBE0-D3(BJ)/def2SVP/SMD(toluene) level: 0.164940 Hartree
Atom	X	Y	Z
C	2.06417	0.280816	0.283568
C	3.07092	0.607813	-0.626589
C	2.04555	-1.00086	0.84587
C	4.04171	-0.333622	-0.971881
H	3.08631	1.60822	-1.06045
C	3.01607	-1.93782	0.503884
H	1.25727	-1.27178	1.55381
C	4.01893	-1.60724	-0.409063
H	4.82351	-0.065302	-1.68733
H	2.98811	-2.93506	0.950376
C	-0.391729	0.767965	0.403798
C	-0.85835	0.680254	-0.912628
C	-1.22728	0.360635	1.4447
C	-2.12966	0.190414	-1.18738
H	-0.21161	1.00473	-1.73143
C	-2.50336	-0.138901	1.18729
H	-0.880296	0.436536	2.47923
C	-2.94414	-0.220363	-0.130711
H	-2.49381	0.120349	-2.21395
H	-3.15612	-0.457099	2.00203
H	4.77984	-2.34339	-0.680076
Cl	-4.5325	-0.836129	-0.466176
C	1.0047	1.29545	0.671883
H	1.09455	1.46247	1.7643
O	1.24758	2.48554	-0.031316
H	0.538975	3.10291	0.182598
1a-Cr
Charge 0, Spin Multiplicity 1
Single point energy at PWPB95-D3(BJ)/def2-QZVPP/SMD(toluene) level: -2420.6634820783 Hartree
Thermal free energy correction at PBE0-D3(BJ)/def2SVP/SMD(toluene) level: 0.162606 Hartree
Atom	X	Y	Z
Cr	-2.07515	-0.289175	-0.008158
C	-0.718947	1.37625	-0.41061
C	-1.93405	1.89885	0.127707
C	-0.779963	0.541818	-1.54997
C	-3.16726	1.57099	-0.4431
H	-1.87732	2.52759	1.01686
C	-2.0292	0.226184	-2.14066
H	0.134388	0.124847	-1.97349
C	-3.21808	0.715849	-1.57738
H	-4.09109	1.92972	0.012899
H	-2.06543	-0.447753	-2.99763
C	-1.49752	-0.408428	1.72371
O	-1.13131	-0.477905	2.81286
C	-1.40746	-1.95016	-0.334682
O	-0.990961	-3.00349	-0.554935
C	-3.62979	-1.09898	0.496176
O	-4.6192	-1.60137	0.805306
C	0.558759	1.81304	0.241748
O	0.566041	2.85843	0.861182
C	1.80771	1.01374	0.097937
C	1.82257	-0.384355	0.018927
C	3.0257	1.70765	0.118045
C	3.02527	-1.07807	-0.059352
H	0.885615	-0.940228	0.055382
C	4.23262	1.0291	0.023125
H	3.01129	2.79577	0.207346
C	4.22271	-0.364297	-0.067085
H	3.03653	-2.16818	-0.105851
H	5.18107	1.56873	0.023947
H	-4.18126	0.423133	-1.99796
Cl	5.72323	-1.21964	-0.178134
(R)-4a-Cr
Charge 0, Spin Multiplicity 1
Single point energy at PWPB95-D3(BJ)/def2-QZVPP/SMD(toluene) level: -2421.8626294721 Hartree
Thermal free energy correction at PBE0-D3(BJ)/def2SVP/SMD(toluene) level: 0.185226 Hartree
Atom	X	Y	Z
Cr	-1.86893	-0.377094	-0.091489
C	-0.825909	1.53853	-0.385588
C	-2.13825	1.77834	0.105697
C	-0.677531	0.731901	-1.5342
C	-3.26652	1.25595	-0.550514
H	-2.253	2.34631	1.02881
C	-1.80574	0.203507	-2.20887
H	0.323179	0.482265	-1.89061
C	-3.09411	0.448681	-1.70181
H	-4.26265	1.41982	-0.138078
H	-1.66785	-0.44437	-3.07499
C	-1.6899	-0.429731	1.72099
O	-1.5944	-0.47946	2.86969
C	-0.62492	-1.70087	-0.2191
O	0.156028	-2.54521	-0.312263
C	-3.1448	-1.66471	0.053134
O	-3.9614	-2.47659	0.131064
C	1.61901	1.31948	0.196894
C	1.83296	0.244573	1.06503
C	2.55992	1.58411	-0.800682
C	2.95754	-0.56276	0.93279
H	1.10741	0.040127	1.8543
C	3.69035	0.78337	-0.948639
H	2.41169	2.4307	-1.47756
C	3.87727	-0.28949	-0.079436
H	3.1209	-1.4067	1.60496
H	4.42566	0.989133	-1.72831
H	-3.96211	-0.008187	-2.1806
C	0.36485	2.15451	0.323615
H	0.553468	3.12399	-0.183699
O	-0.006206	2.36726	1.65839
H	0.733077	2.79059	2.11032
Cl	5.28043	-1.29493	-0.254097
(S)-4a-Cr
Charge 0, Spin Multiplicity 1
Single point energy at PWPB95-D3(BJ)/def2-QZVPP/SMD(toluene) level: -2421.8616957282 Hartree
Thermal free energy correction at PBE0-D3(BJ)/def2SVP/SMD(toluene) level: 0.183753 Hartree
Atom	X	Y	Z
Cr	-1.89678	-0.397432	-0.07747
C	-0.833832	1.51765	-0.008123
C	-2.1318	1.664	0.557582
C	-0.727641	0.969753	-1.30443
C	-3.2868	1.30086	-0.158281
H	-2.22772	2.03374	1.58179
C	-1.88064	0.598306	-2.0383
H	0.262537	0.7977	-1.73068
C	-3.15216	0.746407	-1.45512
H	-4.27016	1.3863	0.305167
H	-1.77675	0.141114	-3.02284
C	-1.65802	-0.805474	1.67684
O	-1.50589	-1.0471	2.79611
C	-0.669096	-1.67647	-0.507523
O	0.099545	-2.4872	-0.790158
C	-3.18544	-1.68283	-0.155511
O	-4.00873	-2.48825	-0.211808
C	1.61612	1.1861	0.505377
C	1.80073	-0.040175	1.15032
C	2.57673	1.62101	-0.410249
C	2.90893	-0.833249	0.873917
H	1.06782	-0.388178	1.88152
C	3.69506	0.839976	-0.69453
H	2.4471	2.58868	-0.897446
C	3.84926	-0.386876	-0.053814
H	3.04652	-1.79336	1.37366
H	4.44666	1.17991	-1.4092
H	-4.03854	0.404842	-1.99285
O	0.641968	3.34499	0.4358
H	-0.178213	3.84502	0.517525
C	0.376461	2.00382	0.770929
H	0.127085	1.90878	1.84555
Cl	5.23611	-1.36956	-0.407466
