# Supplementary material for: Asymmetric hydrogenation of 1,1-diarylethylenes and benzophenones through a relay strategy
Source: Nat Commun. 2023 Apr 15;14:2170. doi: 10.1038/s41467-023-37882-2 (PMC10105712; doi:10.1038/s41467-023-37882-2)
Supplement: Supplementary file 5 — Supplementary Data 2 [file 41467_2023_37882_MOESM5_ESM.xlsx]

## Sheet: Sheet1
Electronic energy of relaxed scan of dihedral angles between the carbonyl group and the aromatic ring in 1a
Dihedral angel of O1-C1C2-C3 (°)	Energy (Hartree)	Energy (kcal/mol)
0	-1034.9	1.41013
6	-1034.9	0.87756
12	-1034.9	0.463153
18	-1034.9	0.180315
24	-1034.9	0.0287462
30	-1034.9	0.0155748
36	-1034.9	0.140525
42	-1034.9	0.379518
48	-1034.9	0.719108
54	-1034.9	1.12832
60	-1034.9	1.57007
66	-1034.9	1.99877
72	-1034.9	2.38149
78	-1034.89	2.68766
84	-1034.89	2.88259
90	-1034.89	2.93862
96	-1034.89	2.83832
102	-1034.9	2.59421
108	-1034.9	2.22363
114	-1034.9	1.77081
120	-1034.9	1.29004
126	-1034.9	0.840518
132	-1034.9	0.467125
138	-1034.9	0.193838
144	-1034.9	0.0353853
150	-1034.9	0
156	-1034.9	0.0995105
162	-1034.9	0.319729
168	-1034.9	0.660404
174	-1034.9	1.10036
180	-1034.9	1.63022
Dihedral angel of O1-C1C4-C5 (°)	Energy (Hartree)	Energy (kcal/mol)
0	-1034.9	1.2647
6	-1034.9	0.75273
12	-1034.9	0.364665
18	-1034.9	0.112123
24	-1034.9	0
30	-1034.9	0.0317332
36	-1034.9	0.19771
42	-1034.9	0.474918
48	-1034.9	0.836716
54	-1034.9	1.26437
60	-1034.9	1.72396
66	-1034.9	2.17812
72	-1034.9	2.58633
78	-1034.89	2.90914
84	-1034.89	3.10625
90	-1034.89	3.16236
96	-1034.89	3.0449
102	-1034.89	2.77998
108	-1034.9	2.3919
114	-1034.9	1.92285
120	-1034.9	1.42843
126	-1034.9	0.968405
132	-1034.9	0.565958
138	-1034.9	0.257831
144	-1034.9	0.0648594
150	-1034.9	0.00107932
156	-1034.9	0.0685617
162	-1034.9	0.254179
168	-1034.9	0.555761
174	-1034.9	0.961377
180	-1034.9	1.46997
Electronic energy of relaxed scan of dihedral angles between the carbonyl group and the aromatic ring in 1a-Cr
Dihedral angel of O1-C1C2-C3 (°)	Energy (Hartree)	Energy (kcal/mol)
0	-2418.47	1.39728
6	-2418.47	0.810479
12	-2418.47	0.36961
18	-2418.47	0.0937186
24	-2418.47	0
30	-2418.47	0.12542
36	-2418.47	0.425207
42	-2418.47	0.913215
48	-2418.47	1.53474
54	-2418.47	2.2554
60	-2418.47	3.06691
66	-2418.47	3.87152
72	-2418.46	4.60986
78	-2418.46	5.18877
84	-2418.46	5.38034
90	-2418.46	5.19695
96	-2418.46	4.73193
102	-2418.47	4.06601
108	-2418.47	3.31358
114	-2418.47	2.57761
120	-2418.47	1.88981
126	-2418.47	1.2974
132	-2418.47	0.804342
138	-2418.47	0.415311
144	-2418.47	0.149944
150	-2418.47	0.0165725
156	-2418.47	0.00855296
162	-2418.47	0.128527
168	-2418.47	0.370287
174	-2418.47	0.717533
180	-2418.47	1.16492
Dihedral angel of O1-C1C4-C5 (°)	Energy (Hartree)	Energy (kcal/mol)
0	-2418.47	2.72283
6	-2418.47	2.09087
12	-2418.47	1.5468
18	-2418.47	1.13286
24	-2418.47	0.843091
30	-2418.47	0.673092
36	-2418.47	0.609356
42	-2418.47	0.655466
48	-2418.47	0.780823
54	-2418.47	0.960078
60	-2418.47	1.19337
66	-2418.47	1.43843
72	-2418.47	1.62973
78	-2418.47	1.79748
84	-2418.47	1.92141
90	-2418.47	1.98115
96	-2418.47	1.94886
102	-2418.47	1.81912
108	-2418.47	1.59654
114	-2418.47	1.29744
120	-2418.47	0.957781
126	-2418.47	0.629681
132	-2418.47	0.344434
138	-2418.47	0.231244
144	-2418.47	0.0254832
150	-2418.47	0
156	-2418.47	0.0938378
162	-2418.47	0.302755
168	-2418.47	0.612895
174	-2418.47	1.00747
180	-2418.47	1.48742
